# Supplementary material for: Isolation and identification of Mycoplasma hyorhinis and virulence evaluation of its field isolates
Source: Front Vet Sci. 2025 Jun 18;12:1542992. doi: 10.3389/fvets.2025.1542992 (PMC12213342; doi:10.3389/fvets.2025.1542992)
Supplement: Supplementary file 2 [file Table_1.xlsx]

## Sheet: 2022流调
Sample ID	Date	Region	Types of sample
1	20220103	Guangdong Province	Lung Tissue
2	20220103	Shanxi Province	Lung Tissue
3	20220103	Shanxi Province	Lung Tissue
4	20220103	Yunnan Province	Lung Tissue
5	20220103	Hubei Province	Lung Tissue
6	20220103	Hubei Province	Lung Tissue
7	20220103	Hubei Province	Lung Tissue
8	20220103	Hubei Province	Lung Tissue
9	20220103	Liaoning Province	Lung Tissue
10	20220103	Liaoning Province	Lung Tissue
11	20220103	Liaoning Province	Lung Tissue
12	20220103	Liaoning Province	Lung Tissue
13	20220104	Anhui Province	Lung Tissue
14	20220105	Shanxi Province	Lung Tissue
15	20220108	Xinjiang Province	Lung Tissue
16	20220108	Shaanxi Province	Lung Tissue
17	20220108	Shaanxi Province	Lung Tissue
18	20220108	Shanxi Province	Lung Tissue
19	20220108	Shanxi Province	Lung Tissue
20	20220108	Shanxi Province	Lung Tissue
21	20220108	Anhui Province	Lung Tissue
22	20220108	Guangxi Province	Lung Tissue
23	20220108	Shanxi Province	Lung Tissue
24	20220108	Guangxi Province	Lung Tissue
25	20220108	Fujian Province	Lung Tissue
26	20220108	Hebei Province	Lung Tissue
27	20220108	Henan Province	Lung Tissue
28	20220108	Henan Province	Lung Tissue
29	20220108	Shandong Province	Lung Tissue
30	20220108	Xinjiang Province	Lung Tissue
31	20220108	Xinjiang Province	Lung Tissue
32	20220108	Guangdong Province	Lung Tissue
33	20220108	Guangdong Province	Lung Tissue
34	20220108	Tianjin Province	Lung Tissue
35	20220108	Tianjin Province	Lung Tissue
36	20220108	Tianjin Province	Lung Tissue
37	20220110	Sichuan Province	Lung Tissue
38	20220110	Guangxi Province	Lung Tissue
39	20220111	Yunnan Province	Lung Tissue
40	20220112	Guizhou Province	Lung Tissue
41	20220116	Liaoning Province	Lung Tissue
42	20220117	Shanxi Province	Lung Tissue
43	20220117	Shanxi Province	Lung Tissue
44	20220117	Shanxi Province	Lung Tissue
45	20220117	Xinjiang Province	Lung Tissue
46	20220117	Xinjiang Province	Lung Tissue
47	20220117	Shaanxi Province	Lung Tissue
48	20220117	Shaanxi Province	Lung Tissue
49	20220117	Shaanxi Province	Lung Tissue
50	20220117	Shaanxi Province	Lung Tissue
51	20220117	Shaanxi Province	Lung Tissue
52	20220117	Shaanxi Province	Lung Tissue
53	20220117	Shaanxi Province	Lung Tissue
54	20220117	Shaanxi Province	Lung Tissue
55	20220117	Shaanxi Province	Lung Tissue
56	20220117	Anhui Province	Lung Tissue
57	20220119	Fujian Province	Lung Tissue
58	20220119	Sichuan Province	Lung Tissue
59	20220119	Sichuan Province	Lung Tissue
60	20220119	Guangdong Province	Lung Tissue
61	20220119	Sichuan Province	Lung Tissue
62	20220119	Sichuan Province	Lung Tissue
63	20220120	Guangxi Province	Lung Tissue
64	20220120	Guangxi Province	Lung Tissue
65	20220120	Guangxi Province	Lung Tissue
66	20220120	Jiangxi Province	Lung Tissue
67	20220120	Guangxi Province	Lung Tissue
68	20220120	Guangxi Province	Lung Tissue
69	20220220	Sichuan Province	Lung Tissue
70	20220221	Hebei Province	Lung Tissue
71	20220222	Shaanxi Province	Lung Tissue
72	20220222	Hunan Province	Lung Tissue
73	20220222	Hunan Province	Lung Tissue
74	20220222	Shandong Province	Lung Tissue
75	20220222	Shanxi Province	Lung Tissue
76	20220222	Hubei Province	Lung Tissue
77	20220223	Shandong Province	Lung Tissue
78	20220223	Zhejiang Province	Lung Tissue
79	20220223	Henan Province	Lung Tissue
80	20220224	Shandong Province	Lung Tissue
81	20220224	Shanxi Province	Lung Tissue
82	20220224	Henan Province	Lung Tissue
83	20220225	Guizhou Province	Lung Tissue
84	20220225	Jiangxi Province	Lung Tissue
85	20220225	Shandong Province	Lung Tissue
86	20220225	Shandong Province	Lung Tissue
87	20220225	Hubei Province	Lung Tissue
88	20220225	Shaanxi Province	Lung Tissue
89	20220227	Guizhou Province	Lung Tissue
90	20220227	Guangxi Province	Lung Tissue
91	20220227	Henan Province	Lung Tissue
92	20220227	Henan Province	Lung Tissue
93	20220227	Henan Province	Lung Tissue
94	20220227	Hubei Province	Lung Tissue
95	20220227	Hubei Province	Lung Tissue
96	20220227	Hubei Province	Lung Tissue
97	20220227	Hubei Province	Lung Tissue
98	20220227	Hubei Province	Lung Tissue
99	20220227	Hubei Province	Lung Tissue
100	20220227	Hubei Province	Lung Tissue
101	20220227	Hubei Province	Lung Tissue
102	20220227	Hunan Province	Lung Tissue
103	20220227	Inner Mongolia Province	Lung Tissue
104	20220227	Inner Mongolia Province	Lung Tissue
105	20220227	Sichuan Province	Lung Tissue
106	20220227	Hebei Province	Lung Tissue
107	20220228	Fujian Province	Lung Tissue
108	20220228	Fujian Province	Lung Tissue
109	20220228	Shandong Province	Lung Tissue
110	20220228	Guizhou Province	Lung Tissue
111	20220228	Hunan Province	Lung Tissue
112	20220228	Guizhou Province	Lung Tissue
113	20220302	Hubei Province	Lung Tissue
114	20220302	Guizhou Province	Lung Tissue
115	20220302	Hunan Province	Lung Tissue
116	20220302	Hubei Province	Lung Tissue
117	20220302	Guizhou Province	Lung Tissue
118	20220303	Jiangxi Province	Lung Tissue
119	20220303	Guangxi Province	Lung Tissue
120	20220303	Sichuan Province	Lung Tissue
121	20220303	Sichuan Province	Lung Tissue
122	20220303	Guizhou Province	Lung Tissue
123	20220303	Hunan Province	Lung Tissue
124	20220306	Guangxi Province	Lung Tissue
125	20220306	Sichuan Province	Lung Tissue
126	20220306	Zhejiang Province	Lung Tissue
127	20220306	Shanxi Province	Lung Tissue
128	20220306	Shanxi Province	Lung Tissue
129	20220306	Hebei Province	Lung Tissue
130	20220307	Shaanxi Province	Lung Tissue
131	20220307	Shandong Province	Lung Tissue
132	20220307	Guizhou Province	Lung Tissue
133	20220308	Inner Mongolia Province	Lung Tissue
134	20220308	Henan Province	Lung Tissue
135	20220308	Xinjiang Province	Lung Tissue
136	20220308	Xinjiang Province	Lung Tissue
137	20220308	Xinjiang Province	Lung Tissue
138	20220309	Jiangsu Province	Lung Tissue
139	20220309	Anhui Province	Lung Tissue
140	20220309	Anhui Province	Lung Tissue
141	20220309	Liaoning Province	Lung Tissue
142	20220309	Sichuan Province	Lung Tissue
143	20220309	Jiangsu Province	Lung Tissue
144	20220309	Guangdong Province	Lung Tissue
145	20220309	Hunan Province	Lung Tissue
146	20220309	Guangxi Province	Lung Tissue
147	20220309	Guangxi Province	Lung Tissue
148	20220310	Hubei Province	Lung Tissue
149	20220313	Zhejiang Province	Lung Tissue
150	20220313	Guangdong Province	Lung Tissue
151	20220313	Shandong Province	Lung Tissue
152	20220313	Shandong Province	Lung Tissue
153	20220313	Guangdong Province	Lung Tissue
154	20220313	Guangdong Province	Lung Tissue
155	20220313	Guangdong Province	Lung Tissue
156	20220313	Sichuan Province	Lung Tissue
157	20220314	Shanxi Province	Lung Tissue
158	20220314	Guangxi Province	Lung Tissue
159	20220314	Yunnan Province	Lung Tissue
160	20220314	Shanxi Province	Lung Tissue
161	20220315	Liaoning Province	Lung Tissue
162	20220316	Sichuan Province	Lung Tissue
163	20220316	Guizhou Province	Lung Tissue
164	20220318	Inner Mongolia Province	Lung Tissue
165	20220318	Inner Mongolia Province	Lung Tissue
166	20220318	Guangxi Province	Lung Tissue
167	20220318	Chongqing Province	Lung Tissue
168	20220320	Guangdong Province	Lung Tissue
169	20220320	Sichuan Province	Lung Tissue
170	20220320	Sichuan Province	Lung Tissue
171	20220320	Sichuan Province	Lung Tissue
172	20220320	Sichuan Province	Lung Tissue
173	20220320	Sichuan Province	Lung Tissue
174	20220320	Sichuan Province	Lung Tissue
175	20220320	Sichuan Province	Lung Tissue
176	20220320	Guangxi Province	Lung Tissue
177	20220320	Guangdong Province	Lung Tissue
178	20220320	Guangdong Province	Lung Tissue
179	20220321	Sichuan Province	Lung Tissue
180	20220321	Henan Province	Lung Tissue
181	20220321	Henan Province	Lung Tissue
182	20220321	Jiangxi Province	Lung Tissue
183	20220321	Guangdong Province	Lung Tissue
184	20220321	Sichuan Province	Lung Tissue
185	20220321	Sichuan Province	Lung Tissue
186	20220321	Sichuan Province	Lung Tissue
187	20220321	Sichuan Province	Lung Tissue
188	20220321	Sichuan Province	Lung Tissue
189	20220325	Shaanxi Province	Lung Tissue
190	20220325	Shaanxi Province	Lung Tissue
191	20220325	Shaanxi Province	Lung Tissue
192	20220325	Shaanxi Province	Lung Tissue
193	20220325	Shaanxi Province	Lung Tissue
194	20220325	Shaanxi Province	Lung Tissue
195	20220327	Shaanxi Province	Lung Tissue
196	20220327	Guangxi Province	Lung Tissue
197	20220327	Guangxi Province	Lung Tissue
198	20220327	Guangxi Province	Lung Tissue
199	20220327	Guangdong Province	Lung Tissue
200	20220327	Guangdong Province	Lung Tissue
201	20220327	Guangdong Province	Lung Tissue
202	20220327	Guangdong Province	Lung Tissue
203	20220327	Sichuan Province	Lung Tissue
204	20220328	Hubei Province	Lung Tissue
205	20220328	Shaanxi Province	Lung Tissue
206	20220328	Hebei Province	Lung Tissue
207	20220328	Inner Mongolia Province	Lung Tissue
208	20220328	Henan Province	Lung Tissue
209	20220328	Guangxi Province	Lung Tissue
210	20220328	Guangxi Province	Lung Tissue
211	20220328	Guangxi Province	Lung Tissue
212	20220330	Chongqing Province	Lung Tissue
213	20220330	Yunnan Province	Lung Tissue
214	20220331	Inner Mongolia Province	Lung Tissue
215	20220331	Guizhou Province	Lung Tissue
216	20220331	Guizhou Province	Lung Tissue
217	20220331	Guizhou Province	Lung Tissue
218	20220331	Guizhou Province	Lung Tissue
219	20220401	Sichuan Province	Lung Tissue
220	20220401	Sichuan Province	Lung Tissue
221	20220401	Sichuan Province	Lung Tissue
222	20220405	Guangxi Province	Lung Tissue
223	20220407	Henan Province	Lung Tissue
224	20220407	Shaanxi Province	Lung Tissue
225	20220407	Shaanxi Province	Lung Tissue
226	20220408	Guangdong Province	Lung Tissue
227	20220408	Guangxi Province	Lung Tissue
228	20220408	Guangxi Province	Lung Tissue
229	20220408	Chongqing Province	Lung Tissue
230	20220408	Chongqing Province	Lung Tissue
231	20220410	Sichuan Province	Lung Tissue
232	20220410	Sichuan Province	Lung Tissue
233	20220410	Guangdong Province	Lung Tissue
234	20220410	Guangdong Province	Lung Tissue
235	20220410	Guangdong Province	Lung Tissue
236	20220410	Guangdong Province	Lung Tissue
237	20220410	Guangdong Province	Lung Tissue
238	20220410	Guangdong Province	Lung Tissue
239	20220410	Guangdong Province	Lung Tissue
240	20220410	Guangdong Province	Lung Tissue
241	20220410	Guangdong Province	Lung Tissue
242	20220410	Guangdong Province	Lung Tissue
243	20220410	Guangdong Province	Lung Tissue
244	20220410	Guangdong Province	Lung Tissue
245	20220410	Hubei Province	Lung Tissue
246	20220410	Hubei Province	Lung Tissue
247	20220410	Hubei Province	Lung Tissue
248	20220410	Hubei Province	Lung Tissue
249	20220412	Guangdong Province	Lung Tissue
250	20220412	Jiangxi Province	Lung Tissue
251	20220412	Fujian Province	Lung Tissue
252	20220412	Fujian Province	Lung Tissue
253	20220412	Fujian Province	Lung Tissue
254	20220412	Fujian Province	Lung Tissue
255	20220412	Fujian Province	Lung Tissue
256	20220412	Guizhou Province	Lung Tissue
257	20220412	Guizhou Province	Lung Tissue
258	20220412	Guizhou Province	Lung Tissue
259	20220413	Hunan Province	Lung Tissue
260	20220414	Henan Province	Lung Tissue
261	20220414	Hubei Province	Lung Tissue
262	20220414	Guizhou Province	Lung Tissue
263	20220414	Jiangxi Province	Lung Tissue
264	20220415	Yunnan Province	Lung Tissue
265	20220415	Sichuan Province	Lung Tissue
266	20220419	Sichuan Province	Lung Tissue
267	20220419	Sichuan Province	Lung Tissue
268	20220419	Hubei Province	Lung Tissue
269	20220419	Guangxi Province	Lung Tissue
270	20220419	Shandong Province	Lung Tissue
271	20220419	Shandong Province	Lung Tissue
272	20220419	Guangdong Province	Lung Tissue
273	20220420	Hebei Province	Lung Tissue
274	20220420	Guangxi Province	Lung Tissue
275	20220420	Sichuan Province	Lung Tissue
276	20220420	Sichuan Province	Lung Tissue
277	20220420	Sichuan Province	Lung Tissue
278	20220421	Yunnan Province	Lung Tissue
279	20220421	Yunnan Province	Lung Tissue
280	20220421	Yunnan Province	Lung Tissue
281	20220421	Jiangxi Province	Lung Tissue
282	20220421	Sichuan Province	Lung Tissue
283	20220421	Sichuan Province	Lung Tissue
284	20220421	Sichuan Province	Lung Tissue
285	20220425	Fujian Province	Lung Tissue
286	20220425	Sichuan Province	Lung Tissue
287	20220425	Sichuan Province	Lung Tissue
288	20220425	Sichuan Province	Lung Tissue
289	20220425	Henan Province	Lung Tissue
290	20220427	Tianjin Province	Lung Tissue
291	20220427	Hubei Province	Lung Tissue
292	20220427	Hubei Province	Lung Tissue
293	20220427	Hubei Province	Lung Tissue
294	20220427	Shandong Province	Lung Tissue
295	20220427	Henan Province	Lung Tissue
296	20220427	Henan Province	Lung Tissue
297	20220428	Inner Mongolia Province	Lung Tissue
298	20220428	Sichuan Province	Lung Tissue
299	20220505	Hunan Province	Lung Tissue
300	20220506	Guangdong Province	Lung Tissue
301	20220506	Guangdong Province	Lung Tissue
302	20220506	Sichuan Province	Lung Tissue
303	20220506	Sichuan Province	Lung Tissue
304	20220506	Sichuan Province	Lung Tissue
305	20220506	Sichuan Province	Lung Tissue
306	20220506	Guangdong Province	Lung Tissue
307	20220506	Guangdong Province	Lung Tissue
308	20220506	Guangdong Province	Lung Tissue
309	20220506	Guangdong Province	Lung Tissue
310	20220506	Guangdong Province	Lung Tissue
311	20220507	Jilin Province	Lung Tissue
312	20220507	Fujian Province	Lung Tissue
313	20220509	Shaanxi Province	Lung Tissue
314	20220509	Shaanxi Province	Lung Tissue
315	20220509	Jiangxi Province	Lung Tissue
316	20220510	Chongqing Province	Lung Tissue
317	20220510	Guangxi Province	Lung Tissue
318	20220510	Guangxi Province	Lung Tissue
319	20220510	Guangxi Province	Lung Tissue
320	20220510	Guangxi Province	Lung Tissue
321	20220510	Guangxi Province	Lung Tissue
322	20220510	Guangxi Province	Lung Tissue
323	20220510	Guangxi Province	Lung Tissue
324	20220510	Guangxi Province	Lung Tissue
325	20220510	Henan Province	Lung Tissue
326	20220510	Guangxi Province	Lung Tissue
327	20220511	Guizhou Province	Lung Tissue
328	20220511	Henan Province	Lung Tissue
329	20220511	Henan Province	Lung Tissue
330	20220511	Henan Province	Lung Tissue
331	20220511	Henan Province	Lung Tissue
332	20220511	Henan Province	Lung Tissue
333	20220511	Hunan Province	Lung Tissue
334	20220512	Guangxi Province	Lung Tissue
335	20220512	Guangxi Province	Lung Tissue
336	20220515	Yunnan Province	Lung Tissue
337	20220515	Yunnan Province	Lung Tissue
338	20220515	Yunnan Province	Lung Tissue
339	20220515	Yunnan Province	Lung Tissue
340	20220515	Yunnan Province	Lung Tissue
341	20220515	Guangdong Province	Lung Tissue
342	20220517	Guangdong Province	Lung Tissue
343	20220517	Hubei Province	Lung Tissue
344	20220517	Hunan Province	Lung Tissue
345	20220517	Hunan Province	Lung Tissue
346	20220517	Hunan Province	Lung Tissue
347	20220517	Hubei Province	Lung Tissue
348	20220518	Sichuan Province	Lung Tissue
349	20220518	Henan Province	Lung Tissue
350	20220518	Henan Province	Lung Tissue
351	20220518	Heilongjiang Province	Lung Tissue
352	20220519	Sichuan Province	Lung Tissue
353	20220519	Sichuan Province	Lung Tissue
354	20220520	Shandong Province	Lung Tissue
355	20220520	Guangdong Province	Lung Tissue
356	20220520	Guangdong Province	Lung Tissue
357	20220522	Guangdong Province	Lung Tissue
358	20220522	Guangdong Province	Lung Tissue
359	20220522	Liaoning Province	Lung Tissue
360	20220522	Liaoning Province	Lung Tissue
361	20220522	Sichuan Province	Lung Tissue
362	20220523	Chongqing Province	Lung Tissue
363	20220523	Chongqing Province	Lung Tissue
364	20220523	Henan Province	Lung Tissue
365	20220523	Henan Province	Lung Tissue
366	20220525	Hubei Province	Lung Tissue
367	20220526	Guizhou Province	Lung Tissue
368	20220526	Guangdong Province	Lung Tissue
369	20220526	Guangdong Province	Lung Tissue
370	20220526	Guangdong Province	Lung Tissue
371	20220526	Sichuan Province	Lung Tissue
372	20220526	Guangdong Province	Lung Tissue
373	20220526	Guangxi Province	Lung Tissue
374	20220526	Guangxi Province	Lung Tissue
375	20220527	Jiangxi Province	Lung Tissue
376	20220527	Shandong Province	Lung Tissue
377	20220527	Anhui Province	Lung Tissue
378	20220527	Anhui Province	Lung Tissue
379	20220527	Hubei Province	Lung Tissue
380	20220527	Shandong Province	Lung Tissue
381	20220527	Shandong Province	Lung Tissue
382	20220527	Shandong Province	Lung Tissue
383	20220527	Inner Mongolia Province	Lung Tissue
384	20220527	Inner Mongolia Province	Lung Tissue
385	20220529	Yunnan Province	Lung Tissue
386	20220529	Sichuan Province	Lung Tissue
387	20220529	Sichuan Province	Lung Tissue
388	20220529	Sichuan Province	Lung Tissue
389	20220529	Sichuan Province	Lung Tissue
390	20220529	Sichuan Province	Lung Tissue
391	20220529	Chongqing Province	Lung Tissue
392	20220529	Henan Province	Lung Tissue
393	20220529	Henan Province	Lung Tissue
394	20220529	Shaanxi Province	Lung Tissue
395	20220529	Shaanxi Province	Lung Tissue
396	20220529	Shaanxi Province	Lung Tissue
397	20220529	Shaanxi Province	Lung Tissue
398	20220529	Fujian Province	Lung Tissue
399	20220529	Guangdong Province	Lung Tissue
400	20220529	Shandong Province	Lung Tissue
401	20220529	Jiangsu Province	Lung Tissue
402	20220529	Jiangsu Province	Lung Tissue
403	20220529	Gansu Province	Lung Tissue
404	20220529	Gansu Province	Lung Tissue
405	20220529	Gansu Province	Lung Tissue
406	20220530	Gansu Province	Lung Tissue
407	20220530	Hunan Province	Lung Tissue
408	20220530	Hebei Province	Lung Tissue
409	20220530	Gansu Province	Lung Tissue
410	20220531	Henan Province	Lung Tissue
411	20220801	Hubei Province	Lung Tissue
412	20220810	Sichuan Province	Lung Tissue
413	20220815	Gansu Province	Lung Tissue
414	20220815	Yunnan Province	Lung Tissue
415	20220815	Shandong Province	Lung Tissue
416	20220816	Henan Province	Lung Tissue
417	20220816	Henan Province	Lung Tissue
418	20220816	Guangxi Province	Lung Tissue
419	20220816	Guangxi Province	Lung Tissue
420	20220819	Shaanxi Province	Lung Tissue
421	20220819	Shaanxi Province	Lung Tissue
422	20220820	Hubei Province	Lung Tissue
423	20220823	Hubei Province	Lung Tissue
424	20220824	Chongqing Province	Lung Tissue
425	20220824	Chongqing Province	Lung Tissue
426	20220824	Chongqing Province	Lung Tissue
427	20220824	Chongqing Province	Lung Tissue
428	20220824	Chongqing Province	Lung Tissue
429	20220824	Chongqing Province	Lung Tissue
430	20220824	Shanxi Province	Lung Tissue
431	20220824	Shanxi Province	Lung Tissue
432	20220824	Hunan Province	Lung Tissue
433	20220824	Hunan Province	Lung Tissue
434	20220824	Hunan Province	Lung Tissue
435	20220824	Hunan Province	Lung Tissue
436	20220825	Guangxi Province	Lung Tissue
437	20220825	Guangxi Province	Lung Tissue
438	20220825	Guangxi Province	Lung Tissue
439	20220825	Guangxi Province	Lung Tissue
440	20220825	Shandong Province	Lung Tissue
441	20220825	Sichuan Province	Lung Tissue
442	20220825	Sichuan Province	Lung Tissue
443	20220825	Sichuan Province	Lung Tissue
444	20220825	Sichuan Province	Lung Tissue
445	20220825	Chongqing Province	Lung Tissue
446	20220825	Chongqing Province	Lung Tissue
447	20220825	Chongqing Province	Lung Tissue
448	20220825	Chongqing Province	Lung Tissue
449	20220825	Hunan Province	Lung Tissue
450	20220825	Hunan Province	Lung Tissue
451	20220825	Hunan Province	Lung Tissue
452	20220825	Hunan Province	Lung Tissue
453	20220825	Sichuan Province	Lung Tissue
454	20220825	Sichuan Province	Lung Tissue
455	20220825	Sichuan Province	Lung Tissue
456	20220825	Anhui Province	Lung Tissue
457	20220825	Anhui Province	Lung Tissue
458	20220825	Anhui Province	Lung Tissue
459	20220825	Anhui Province	Lung Tissue
460	20220825	Shaanxi Province	Lung Tissue
461	20220825	Shaanxi Province	Lung Tissue
462	20220825	Shaanxi Province	Lung Tissue
463	20220825	Shaanxi Province	Lung Tissue
464	20220825	Shaanxi Province	Lung Tissue
465	20220825	Shaanxi Province	Lung Tissue
466	20220828	Guangdong Province	Lung Tissue
467	20220828	Guangdong Province	Lung Tissue
468	20220828	Henan Province	Lung Tissue
469	20220828	Henan Province	Lung Tissue
470	20220828	Henan Province	Lung Tissue
471	20220828	Henan Province	Lung Tissue
472	20220830	Shandong Province	Lung Tissue
473	20220830	Shandong Province	Lung Tissue
474	20220830	Guizhou Province	Lung Tissue
475	20220830	Guizhou Province	Lung Tissue
476	20220830	Guangxi Province	Lung Tissue
477	20220830	Guangxi Province	Lung Tissue
478	20220830	Guangxi Province	Lung Tissue
479	20220830	Guangxi Province	Lung Tissue
480	20220830	Henan Province	Lung Tissue
481	20220830	Henan Province	Lung Tissue
482	20220830	Henan Province	Lung Tissue
483	20220830	Henan Province	Lung Tissue
484	20220830	Henan Province	Lung Tissue
485	20220830	Henan Province	Lung Tissue
486	20220830	Henan Province	Lung Tissue
487	20220830	Henan Province	Lung Tissue
488	20220830	Henan Province	Lung Tissue
489	20220830	Henan Province	Lung Tissue
490	20220830	Henan Province	Lung Tissue
491	20220830	Henan Province	Lung Tissue
492	20220830	Guangdong Province	Lung Tissue
493	20220830	Guangdong Province	Lung Tissue
494	20220830	Guangdong Province	Lung Tissue
495	20220830	Guangdong Province	Lung Tissue
496	20220830	Guangdong Province	Lung Tissue
497	20220830	Guangdong Province	Lung Tissue
498	20220830	Guangdong Province	Lung Tissue
499	20220830	Guangdong Province	Lung Tissue
500	20220831	Shaanxi Province	Lung Tissue
501	20220831	Shaanxi Province	Lung Tissue
502	20220831	Guangxi Province	Lung Tissue
503	20220831	Guangxi Province	Lung Tissue
504	20220831	Henan Province	Lung Tissue
505	20220901	Sichuan Province	Lung Tissue
506	20220901	Sichuan Province	Lung Tissue
507	20220901	Sichuan Province	Lung Tissue
508	20220901	Shandong Province	Lung Tissue
509	20220901	Anhui Province	Lung Tissue
510	20220902	Hebei Province	Lung Tissue
511	20220902	Guangdong Province	Lung Tissue
512	20220904	Hunan Province	Lung Tissue
513	20220904	Jiangxi Province	Lung Tissue
514	20220904	Jiangxi Province	Lung Tissue
515	20220904	Shandong Province	Lung Tissue
516	20220904	Shandong Province	Lung Tissue
517	20220904	Shandong Province	Lung Tissue
518	20220904	Chongqing Province	Lung Tissue
519	20220904	Chongqing Province	Lung Tissue
520	20220904	Chongqing Province	Lung Tissue
521	20220904	Chongqing Province	Lung Tissue
522	20220904	Guangxi Province	Lung Tissue
523	20220904	Guangxi Province	Lung Tissue
524	20220904	Guangxi Province	Lung Tissue
525	20220904	Guangdong Province	Lung Tissue
526	20220904	Henan Province	Lung Tissue
527	20220904	Henan Province	Lung Tissue
528	20220904	Henan Province	Lung Tissue
529	20220904	Hunan Province	Lung Tissue
530	20220904	Hunan Province	Lung Tissue
531	20220904	Hunan Province	Lung Tissue
532	20220904	Shaanxi Province	Lung Tissue
533	20220904	Shaanxi Province	Lung Tissue
534	20220904	Shaanxi Province	Lung Tissue
535	20220905	Hunan Province	Lung Tissue
536	20220905	Anhui Province	Lung Tissue
537	20220905	Sichuan Province	Lung Tissue
538	20220905	Guangxi Province	Lung Tissue
539	20220905	Guangdong Province	Lung Tissue
540	20220905	Henan Province	Lung Tissue
541	20220906	Liaoning Province	Lung Tissue
542	20220906	Jiangsu Province	Lung Tissue
543	20220906	Henan Province	Lung Tissue
544	20220906	Henan Province	Lung Tissue
545	20220907	Yunnan Province	Lung Tissue
546	20220907	Yunnan Province	Lung Tissue
547	20220907	Hubei Province	Lung Tissue
548	20220907	Guangdong Province	Lung Tissue
549	20220907	Hebei Province	Lung Tissue
550	20220907	Shaanxi Province	Lung Tissue
551	20220908	Guangdong Province	Lung Tissue
552	20220908	Fujian Province	Lung Tissue
553	20220908	Henan Province	Lung Tissue
554	20220908	Shandong Province	Lung Tissue
555	20220908	Guangdong Province	Lung Tissue
556	20220908	Jiangxi Province	Lung Tissue
557	20220908	Guangdong Province	Lung Tissue
558	20220910	Guangdong Province	Lung Tissue
559	20220913	Zhejiang Province	Lung Tissue
560	20220913	Hubei Province	Lung Tissue
561	20220913	Guangdong Province	Lung Tissue
562	20220913	Hunan Province	Lung Tissue
563	20220913	Hunan Province	Lung Tissue
564	20220913	Shanxi Province	Lung Tissue
565	20220913	Henan Province	Lung Tissue
566	20220913	Anhui Province	Lung Tissue
567	20220913	Liaoning Province	Lung Tissue
568	20220913	Shaanxi Province	Lung Tissue
569	20220913	Shaanxi Province	Lung Tissue
570	20220914	Guangdong Province	Lung Tissue
571	20220914	Shanxi Province	Lung Tissue
572	20220914	Shanxi Province	Lung Tissue
573	20220914	Shanxi Province	Lung Tissue
574	20220914	Chongqing Province	Lung Tissue
575	20220914	Guangdong Province	Lung Tissue
576	20220914	Henan Province	Lung Tissue
577	20220914	Sichuan Province	Lung Tissue
578	20220914	Jiangxi Province	Lung Tissue
579	20220914	Jiangxi Province	Lung Tissue
580	20220914	Hunan Province	Lung Tissue
581	20220915	Liaoning Province	Lung Tissue
582	20220915	Liaoning Province	Lung Tissue
583	20220915	Liaoning Province	Lung Tissue
584	20220915	Liaoning Province	Lung Tissue
585	20220915	Liaoning Province	Lung Tissue
586	20220915	Liaoning Province	Lung Tissue
587	20220915	Sichuan Province	Lung Tissue
588	20220915	Sichuan Province	Lung Tissue
589	20220915	Sichuan Province	Lung Tissue
590	20220915	Hubei Province	Lung Tissue
591	20220915	Hubei Province	Lung Tissue
592	20220915	Hubei Province	Lung Tissue
593	20220915	Guangxi Province	Lung Tissue
594	20220915	Heilongjiang Province	Lung Tissue
595	20220915	Heilongjiang Province	Lung Tissue
596	20220915	Heilongjiang Province	Lung Tissue
597	20220915	Heilongjiang Province	Lung Tissue
598	20220916	Shanxi Province	Lung Tissue
599	20220916	Shanxi Province	Lung Tissue
600	20220916	Shanxi Province	Lung Tissue
601	20220916	Shanxi Province	Lung Tissue
602	20220916	Shanxi Province	Lung Tissue
603	20220916	Shaanxi Province	Lung Tissue
604	20220916	Shaanxi Province	Lung Tissue
605	20220916	Shaanxi Province	Lung Tissue
606	20220916	Liaoning Province	Lung Tissue
607	20220917	Gansu Province	Lung Tissue
608	20220917	Gansu Province	Lung Tissue
609	20220918	Hunan Province	Lung Tissue
610	20220918	Guangdong Province	Lung Tissue
611	20220918	Guangdong Province	Lung Tissue
612	20220918	Guangdong Province	Lung Tissue
613	20220918	Sichuan Province	Lung Tissue
614	20220918	Sichuan Province	Lung Tissue
615	20220918	Shanxi Province	Lung Tissue
616	20220919	Jiangxi Province	Lung Tissue
617	20220919	Fujian Province	Lung Tissue
618	20220919	Fujian Province	Lung Tissue
619	20220919	Shandong Province	Lung Tissue
620	20220919	Shandong Province	Lung Tissue
621	20220919	Shandong Province	Lung Tissue
622	20220919	Shandong Province	Lung Tissue
623	20220919	Shandong Province	Lung Tissue
624	20220921	Shanxi Province	Lung Tissue
625	20220921	Liaoning Province	Lung Tissue
626	20220921	Henan Province	Lung Tissue
627	20220921	Henan Province	Lung Tissue
628	20220921	Hunan Province	Lung Tissue
629	20220921	Hunan Province	Lung Tissue
630	20220921	Guangdong Province	Lung Tissue
631	20220921	Guangdong Province	Lung Tissue
632	20220921	Hunan Province	Lung Tissue
633	20220921	Jiangxi Province	Lung Tissue
634	20220921	Jiangxi Province	Lung Tissue
635	20220921	Jiangsu Province	Lung Tissue
636	20220921	Jiangxi Province	Lung Tissue
637	20220922	Sichuan Province	Lung Tissue
638	20220922	Hubei Province	Lung Tissue
639	20220922	Guangxi Province	Lung Tissue
640	20220922	Guangxi Province	Lung Tissue
641	20220922	Guangxi Province	Lung Tissue
642	20220922	Guangxi Province	Lung Tissue
643	20220922	Guangxi Province	Lung Tissue
644	20220922	Shandong Province	Lung Tissue
645	20220922	Shaanxi Province	Lung Tissue
646	20220922	Shaanxi Province	Lung Tissue
647	20220923	Sichuan Province	Lung Tissue
648	20220923	Anhui Province	Lung Tissue
649	20220923	Anhui Province	Lung Tissue
650	20220923	Anhui Province	Lung Tissue
651	20220923	Shandong Province	Lung Tissue
652	20220923	Shandong Province	Lung Tissue
653	20220923	Sichuan Province	Lung Tissue
654	20220923	Anhui Province	Lung Tissue
655	20220923	Anhui Province	Lung Tissue
656	20220923	Anhui Province	Lung Tissue
657	20220923	Anhui Province	Lung Tissue
658	20220923	Jiangsu Province	Lung Tissue
659	20220923	Jiangsu Province	Lung Tissue
660	20220923	Jiangsu Province	Lung Tissue
661	20220923	Jiangsu Province	Lung Tissue
662	20220923	Jiangsu Province	Lung Tissue
663	20220923	Jiangsu Province	Lung Tissue
664	20220923	Jiangsu Province	Lung Tissue
665	20220923	Jiangsu Province	Lung Tissue
666	20220923	Jiangsu Province	Lung Tissue
667	20220923	Jiangsu Province	Lung Tissue
668	20220923	Hebei Province	Lung Tissue
669	20220923	Hebei Province	Lung Tissue
670	20220923	Jiangsu Province	Lung Tissue
671	20220923	Jiangsu Province	Lung Tissue
672	20220923	Jiangsu Province	Lung Tissue
673	20220923	Jiangsu Province	Lung Tissue
674	20220923	Jiangsu Province	Lung Tissue
675	20220923	Jiangsu Province	Lung Tissue
676	20220923	Jiangsu Province	Lung Tissue
677	20220923	Shanxi Province	Lung Tissue
678	20220924	Henan Province	Lung Tissue
679	20220924	Guangdong Province	Lung Tissue
680	20220924	Shaanxi Province	Lung Tissue
681	20220924	Shaanxi Province	Lung Tissue
682	20220924	Henan Province	Lung Tissue
683	20220924	Henan Province	Lung Tissue
684	20220924	Sichuan Province	Lung Tissue
685	20220924	Sichuan Province	Lung Tissue
686	20220924	Henan Province	Lung Tissue
687	20220924	Henan Province	Lung Tissue
688	20220924	Henan Province	Lung Tissue
689	20220924	Henan Province	Lung Tissue
690	20220924	Shanxi Province	Lung Tissue
691	20220924	Shanxi Province	Lung Tissue
692	20220925	Sichuan Province	Lung Tissue
693	20220925	Sichuan Province	Lung Tissue
694	20220925	Sichuan Province	Lung Tissue
695	20220925	Sichuan Province	Lung Tissue
696	20220925	Sichuan Province	Lung Tissue
697	20220925	Henan Province	Lung Tissue
698	20220925	Sichuan Province	Lung Tissue
699	20220925	Sichuan Province	Lung Tissue
700	20220925	Sichuan Province	Lung Tissue
701	20220925	Sichuan Province	Lung Tissue
702	20220925	Sichuan Province	Lung Tissue
703	20220925	Sichuan Province	Lung Tissue
704	20220925	Sichuan Province	Lung Tissue
705	20220925	Shandong Province	Lung Tissue
706	20220925	Shandong Province	Lung Tissue
707	20220925	Hebei Province	Lung Tissue
708	20220925	Hebei Province	Lung Tissue
709	20220925	Hebei Province	Lung Tissue
710	20220925	Hebei Province	Lung Tissue
711	20220925	Jiangsu Province	Lung Tissue
712	20220925	Chongqing Province	Lung Tissue
713	20220925	Zhejiang Province	Lung Tissue
714	20220925	Zhejiang Province	Lung Tissue
715	20220925	Zhejiang Province	Lung Tissue
716	20220925	Zhejiang Province	Lung Tissue
717	20220926	Sichuan Province	Lung Tissue
718	20220926	Heilongjiang Province	Lung Tissue
719	20220926	Guangdong Province	Lung Tissue
720	20220926	Shanxi Province	Lung Tissue
721	20220926	Inner Mongolia Province	Lung Tissue
722	20220927	Jiangxi Province	Lung Tissue
723	20220927	Guangxi Province	Lung Tissue
724	20220927	Guangxi Province	Lung Tissue
725	20220927	Guangdong Province	Lung Tissue
726	20220927	Guangdong Province	Lung Tissue
727	20220927	Guangdong Province	Lung Tissue
728	20220927	Guangxi Province	Lung Tissue
729	20220927	Jiangsu Province	Lung Tissue
730	20220927	Liaoning Province	Lung Tissue
731	20220928	Henan Province	Lung Tissue
732	20220928	Jiangxi Province	Lung Tissue
733	20220928	Jiangxi Province	Lung Tissue
734	20220928	Liaoning Province	Lung Tissue
735	20220928	Liaoning Province	Lung Tissue
736	20220928	Liaoning Province	Lung Tissue
737	20220928	Hubei Province	Lung Tissue
738	20220928	Henan Province	Lung Tissue
739	20220928	Hebei Province	Lung Tissue
740	20220929	Jiangxi Province	Lung Tissue
741	20220929	Hubei Province	Lung Tissue
742	20220929	Henan Province	Lung Tissue
743	20220929	Shanxi Province	Lung Tissue
744	20220929	Shanxi Province	Lung Tissue
745	20220929	Shanxi Province	Lung Tissue
746	20220929	Shanxi Province	Lung Tissue
747	20220929	Shanxi Province	Lung Tissue
748	20220929	Shanxi Province	Lung Tissue
749	20220929	Shanxi Province	Lung Tissue
750	20220929	Hubei Province	Lung Tissue
751	20220929	Henan Province	Lung Tissue
752	20220929	Henan Province	Lung Tissue
753	20220929	Henan Province	Lung Tissue
754	20220929	Sichuan Province	Lung Tissue
755	20220929	Sichuan Province	Lung Tissue
756	20220929	Sichuan Province	Lung Tissue
757	20220929	Sichuan Province	Lung Tissue
758	20221008	Sichuan Province	Lung Tissue
759	20221008	Sichuan Province	Lung Tissue
760	20221008	Sichuan Province	Lung Tissue
761	20221008	Sichuan Province	Lung Tissue
762	20221008	Sichuan Province	Lung Tissue
763	20221008	Guizhou Province	Lung Tissue
764	20221008	Shandong Province	Lung Tissue
765	20221008	Shandong Province	Lung Tissue
766	20221008	Shandong Province	Lung Tissue
767	20221008	Shandong Province	Lung Tissue
768	20221008	Shaanxi Province	Lung Tissue
769	20221008	Shaanxi Province	Lung Tissue
770	20221008	Shaanxi Province	Lung Tissue
771	20221008	Shaanxi Province	Lung Tissue
772	20221008	Shandong Province	Lung Tissue
773	20221008	Shandong Province	Lung Tissue
774	20221008	Shandong Province	Lung Tissue
775	20221008	Henan Province	Lung Tissue
776	20221008	Henan Province	Lung Tissue
777	20221008	Henan Province	Lung Tissue
778	20221008	Guangxi Province	Lung Tissue
779	20221008	Guangxi Province	Lung Tissue
780	20221008	Jiangsu Province	Lung Tissue
781	20221008	Jiangsu Province	Lung Tissue
782	20221008	Chongqing Province	Lung Tissue
783	20221008	Chongqing Province	Lung Tissue
784	20221008	Zhejiang Province	Lung Tissue
785	20221009	Guangdong Province	Lung Tissue
786	20221009	Guangdong Province	Lung Tissue
787	20221009	Guangdong Province	Lung Tissue
788	20221009	Guangdong Province	Lung Tissue
789	20221009	Guangdong Province	Lung Tissue
790	20221009	Guangdong Province	Lung Tissue
791	20221009	Fujian Province	Lung Tissue
792	20221009	Fujian Province	Lung Tissue
793	20221009	Hunan Province	Lung Tissue
794	20221009	Guizhou Province	Lung Tissue
795	20221009	Guizhou Province	Lung Tissue
796	20221009	Guizhou Province	Lung Tissue
797	20221009	Guizhou Province	Lung Tissue
798	20221009	Guizhou Province	Lung Tissue
799	20221009	Henan Province	Lung Tissue
800	20221009	Henan Province	Lung Tissue
801	20221009	Henan Province	Lung Tissue
802	20221009	Sichuan Province	Lung Tissue
803	20221009	Sichuan Province	Lung Tissue
804	20221009	Shanxi Province	Lung Tissue
805	20221009	Shanxi Province	Lung Tissue
806	20221010	Guangdong Province	Lung Tissue
807	20221010	Fujian Province	Lung Tissue
808	20221010	Fujian Province	Lung Tissue
809	20221010	Fujian Province	Lung Tissue
810	20221010	Shandong Province	Lung Tissue
811	20221010	Jiangsu Province	Lung Tissue
812	20221010	Hebei Province	Lung Tissue
813	20221010	Gansu Province	Lung Tissue
814	20221010	Liaoning Province	Lung Tissue
815	20221010	Guangdong Province	Lung Tissue
816	20221016	Sichuan Province	Lung Tissue
817	20221016	Sichuan Province	Lung Tissue
818	20221016	Shanxi Province	Lung Tissue
819	20221016	Guangdong Province	Lung Tissue
820	20221016	Liaoning Province	Lung Tissue
821	20221017	Hebei Province	Lung Tissue
822	20221017	Guangdong Province	Lung Tissue
823	20221017	Guangdong Province	Lung Tissue
824	20221017	Guangdong Province	Lung Tissue
825	20221017	Hebei Province	Lung Tissue
826	20221017	Shanxi Province	Lung Tissue
827	20221017	Hunan Province	Lung Tissue
828	20221017	Hebei Province	Lung Tissue
829	20221018	Guangxi Province	Lung Tissue
830	20221018	Guangxi Province	Lung Tissue
831	20221018	Guangxi Province	Lung Tissue
832	20221018	Guangxi Province	Lung Tissue
833	20221018	Guangxi Province	Lung Tissue
834	20221018	Guizhou Province	Lung Tissue
835	20221018	Chongqing Province	Lung Tissue
836	20221018	Chongqing Province	Lung Tissue
837	20221018	Chongqing Province	Lung Tissue
838	20221018	Hebei Province	Lung Tissue
839	20221018	Hebei Province	Lung Tissue
840	20221018	Hebei Province	Lung Tissue
841	20221018	Fujian Province	Lung Tissue
842	20221018	Jiangxi Province	Lung Tissue
843	20221018	Jiangxi Province	Lung Tissue
844	20221018	Henan Province	Lung Tissue
845	20221018	Henan Province	Lung Tissue
846	20221018	Henan Province	Lung Tissue
847	20221018	Henan Province	Lung Tissue
848	20221018	Henan Province	Lung Tissue
849	20221019	Anhui Province	Lung Tissue
850	20221019	Sichuan Province	Lung Tissue
851	20221019	Sichuan Province	Lung Tissue
852	20221019	Anhui Province	Lung Tissue
853	20221019	Sichuan Province	Lung Tissue
854	20221019	Hubei Province	Lung Tissue
855	20221019	Sichuan Province	Lung Tissue
856	20221019	Sichuan Province	Lung Tissue
857	20221019	Sichuan Province	Lung Tissue
858	20221019	Sichuan Province	Lung Tissue
859	20221020	Shandong Province	Lung Tissue
860	20221020	Shandong Province	Lung Tissue
861	20221020	Shandong Province	Lung Tissue
862	20221020	Zhejiang Province	Lung Tissue
863	20221020	Zhejiang Province	Lung Tissue
864	20221020	Guangdong Province	Lung Tissue
865	20221020	Guangdong Province	Lung Tissue
866	20221020	Guangdong Province	Lung Tissue
867	20221020	Guangdong Province	Lung Tissue
868	20221020	Anhui Province	Lung Tissue
869	20221020	Anhui Province	Lung Tissue
870	20221020	Anhui Province	Lung Tissue
871	20221020	Henan Province	Lung Tissue
872	20221021	Shanxi Province	Lung Tissue
873	20221021	Shaanxi Province	Lung Tissue
874	20221021	Jiangsu Province	Lung Tissue
875	20221021	Jiangsu Province	Lung Tissue
876	20221021	Hunan Province	Lung Tissue
877	20221021	Jiangxi Province	Lung Tissue
878	20221021	Jiangxi Province	Lung Tissue
879	20221021	Jiangxi Province	Lung Tissue
880	20221021	Jiangxi Province	Lung Tissue
881	20221021	Jiangxi Province	Lung Tissue
882	20221021	Sichuan Province	Lung Tissue
883	20221023	Sichuan Province	Lung Tissue
884	20221023	Yunnan Province	Lung Tissue
885	20221023	Yunnan Province	Lung Tissue
886	20221023	Guangxi Province	Lung Tissue
887	20221023	Guangxi Province	Lung Tissue
888	20221023	Guangxi Province	Lung Tissue
889	20221024	Henan Province	Lung Tissue
890	20221024	Henan Province	Lung Tissue
891	20221024	Sichuan Province	Lung Tissue
892	20221024	Henan Province	Lung Tissue
893	20221024	Henan Province	Lung Tissue
894	20221024	Guangdong Province	Lung Tissue
895	20221024	Guangdong Province	Lung Tissue
896	20221024	Zhejiang Province	Lung Tissue
897	20221024	Guangdong Province	Lung Tissue
898	20221024	Henan Province	Lung Tissue
899	20221024	Jiangxi Province	Lung Tissue
900	20221025	Jiangxi Province	Lung Tissue
901	20221025	Chongqing Province	Lung Tissue
902	20221025	Chongqing Province	Lung Tissue
903	20221025	Guangdong Province	Lung Tissue
904	20221025	Shaanxi Province	Lung Tissue
905	20221025	Yunnan Province	Lung Tissue
906	20221027	Henan Province	Lung Tissue
907	20221027	Shaanxi Province	Lung Tissue
908	20221027	Shaanxi Province	Lung Tissue
909	20221027	Chongqing Province	Lung Tissue
910	20221027	Chongqing Province	Lung Tissue
911	20221027	Shaanxi Province	Lung Tissue
912	20221027	Shaanxi Province	Lung Tissue
913	20221027	Shaanxi Province	Lung Tissue
914	20221027	Shandong Province	Lung Tissue
915	20221027	Shandong Province	Lung Tissue
916	20221027	Hubei Province	Lung Tissue
917	20221027	Shaanxi Province	Lung Tissue
918	20221027	Shaanxi Province	Lung Tissue
919	20221027	Shaanxi Province	Lung Tissue
920	20221027	Sichuan Province	Lung Tissue
921	20221027	Sichuan Province	Lung Tissue
922	20221027	Sichuan Province	Lung Tissue
923	20221027	Sichuan Province	Lung Tissue
924	20221027	Sichuan Province	Lung Tissue
925	20221027	Sichuan Province	Lung Tissue
926	20221027	Sichuan Province	Lung Tissue
927	20221027	Sichuan Province	Lung Tissue
928	20221027	Sichuan Province	Lung Tissue
929	20221027	Zhejiang Province	Lung Tissue
930	20221027	Anhui Province	Lung Tissue
931	20221028	Jiangsu Province	Lung Tissue
932	20221028	Anhui Province	Lung Tissue
933	20221028	Hebei Province	Lung Tissue
934	20221028	Hebei Province	Lung Tissue
935	20221028	Jiangsu Province	Lung Tissue
936	20221028	Hubei Province	Lung Tissue
937	20221028	Henan Province	Lung Tissue
938	20221028	Henan Province	Lung Tissue
939	20221028	Henan Province	Lung Tissue
940	20221028	Sichuan Province	Lung Tissue
941	20221028	Sichuan Province	Lung Tissue
942	20221029	Hunan Province	Lung Tissue
943	20221029	Hunan Province	Lung Tissue
944	20221029	Jiangxi Province	Lung Tissue
945	20221029	Jiangxi Province	Lung Tissue
946	20221029	Shaanxi Province	Lung Tissue
947	20221029	Shaanxi Province	Lung Tissue
948	20221029	Hebei Province	Lung Tissue
949	20221030	Guangxi Province	Lung Tissue
950	20221030	Liaoning Province	Lung Tissue
951	20221030	Jiangxi Province	Lung Tissue
952	20221030	Jiangxi Province	Lung Tissue
953	20221030	Jiangxi Province	Lung Tissue
954	20221030	Henan Province	Lung Tissue
955	20221030	Henan Province	Lung Tissue
956	20221030	Shanxi Province	Lung Tissue
957	20221030	Guangdong Province	Lung Tissue
958	20221030	Guangdong Province	Lung Tissue
959	20221030	Guangdong Province	Lung Tissue
960	20221030	Guangdong Province	Lung Tissue
961	20221030	Guangdong Province	Lung Tissue
962	20221030	Guangdong Province	Lung Tissue
963	20221030	Guangdong Province	Lung Tissue
964	20221030	Guangdong Province	Lung Tissue
965	20221030	Guangdong Province	Lung Tissue
966	20221030	Guangdong Province	Lung Tissue
967	20221030	Guangdong Province	Lung Tissue
968	20221030	Jiangxi Province	Lung Tissue
969	20221030	Jiangxi Province	Lung Tissue
970	20221103	Sichuan Province	Lung Tissue
971	20221108	Hubei Province	Lung Tissue
972	20221109	Sichuan Province	Lung Tissue
973	20221109	Guangxi Province	Lung Tissue
974	20221109	Hubei Province	Lung Tissue
975	20221110	Henan Province	Lung Tissue
976	20221110	Henan Province	Lung Tissue
977	20221110	Shaanxi Province	Lung Tissue
978	20221110	Shaanxi Province	Lung Tissue
979	20221110	Shaanxi Province	Lung Tissue
980	20221110	Shaanxi Province	Lung Tissue
981	20221111	Guizhou Province	Lung Tissue
982	20221111	Guangdong Province	Lung Tissue
983	20221111	Anhui Province	Lung Tissue
984	20221111	Anhui Province	Lung Tissue
985	20221111	Anhui Province	Lung Tissue
986	20221113	Hubei Province	Lung Tissue
987	20221113	Shaanxi Province	Lung Tissue
988	20221113	Gansu Province	Lung Tissue
989	20221113	Gansu Province	Lung Tissue
990	20221113	Hebei Province	Lung Tissue
991	20221113	Shaanxi Province	Lung Tissue
992	20221113	Guangxi Province	Lung Tissue
993	20221113	Guangxi Province	Lung Tissue
994	20221114	Jiangsu Province	Lung Tissue
995	20221120	Guangdong Province	Lung Tissue
996	20221120	Jiangsu Province	Lung Tissue
997	20221120	Jiangsu Province	Lung Tissue
998	20221122	Shanxi Province	Lung Tissue
999	20221122	Heilongjiang Province	Lung Tissue
1000	20221122	Shaanxi Province	Lung Tissue
1001	20221122	Shaanxi Province	Lung Tissue
